# Supplementary material for: Phylogenetic Analysis of Glycerol 3-Phosphate Acyltransferases in Opisthokonts Reveals Unexpected Ancestral Complexity and Novel Modern Biosynthetic Components
Source: PLoS One. 2014 Oct 23;9(10):e110684. doi: 10.1371/journal.pone.0110684 (PMC4207751; doi:10.1371/journal.pone.0110684)
Supplement: Table S2 — PTS1 predictions. (XLSX) [file pone.0110684.s005.xlsx]

## Sheet: all GDPATs
				Metazoan			Metazoa				Fungal				General
Acc#	Organism	abbrev.	C-term	score	profile	p(false positive)	Prediciton	score	profile	p(false positive)	Prediciton	score	profile	p(false positive)	Prediciton
XP_499942.1	Yarrowia lipolytica	GDPAT	GKKRGGKKNSKI	-6.993	1.349	0.98	Twilight zone	2.264	2.319	0.14	Targeted	-0.243	3.085	0.66	Twilight zone
XP_001728326.1	Neurospora crassa	GDPAT	KRRTLENRAHL	4.768	10.015	0.00063	Targeted	-2.256	2.899	0.38	Twilight zone	6.739	9.413	0.12	Targeted
XP_384362.1	Gibberella zeae	GDPAT	KKKREERARAHL	4.551	12.529	0.00067	Targeted	1.16	9.11	0.18	Targeted	6.286	11.648	0.14	Targeted
XP_001558035.1	Botryotinia fuckeliana	GDPAT	KRRQALKARAHL	8.341	13.296	0.00019	Targeted	-0.298	6.607	0.25	Twilight zone	7.616	11.857	0.00093	Targeted
XP_001246906.1	Coccidioidies immitis	GDPAT	MRRKAIETPSKL	6.455	7.462	0.00037	Targeted	0.656	3.472	0.21	Targeted	6.661	7.789	0.12	Targeted
XP_657810.1	Aspergillus nidulans	GDPAT	RAPRRKALTSKL	16.56	16.864	4.6e-06	Targeted	6.06	9.214	0.00052	Targeted	14.664	15.125	8.3e-05	Targeted
BDET_02901	Batrachochytrium dendrobatidis	GDPAT	PNDRNSKQRAKI	-1.517	4.2	0.33	Twilight zone	3.407	3.597	0.11	targeted	2.236	4.79	0.38	Targeted
AMAG_08209T0	Allomyces macrogynus	GDPAT	ALPTGEPKVFKL	-9.159	-2.534	1.4	Twilight zone	-6.517	-5.307	0.83	Twilight zone	-5.025	-0.873	1.66	Twilight zone
SPPG_03964T0	Spizellomyces punctatus	GDPAT	YGGDTATSKPRL	3.474	5.644	0.00092	Targeted	5.26	5.644	0.00065	Targeted	9.941	10.699	0.00045	Targeted
XP_457445.2	Debaryomyces hansenii	GDPAT	DKTFERSLKAKL	13.077	14.38	2.7e-05	Targeted	8.192	10.877	0.00027	Targeted	12.421	13.197	0.0002	Targeted
XP_001384524.2	Pichia stipitis	GDPAT	DVNQLRLGRSKL	14.703	15.572	1.2e-05	Targeted	7.478	10.596	0.00034	Targeted	13.986	14.36	0.00011	targeted
XP_714240.1	Candida albicans	GDPAT	RDYDDLRLSSKL	14.497	15.243	1.4e-05	Targeted	-3.504	3.912	0.49	Twilight zone	13.072	14.226	0.00015	targeted
EFW43619.1	Capsaspora owczarzaki	GDPAT	RADFSVQPAAKL	10.604	11.504	8e-05	targeted	9.996	12.301	0.00015	Targeted	12.185	12.709	0.00021	Targeted
SARC_07253T0	Sphaeroforma arctica	GDPAT	ASPITNKKALHI	-68.372	-24.744	56.08	not targeted	-19.403	-14.98	4.86	Not targeted	-21.387	-16.253	14.89	Not targeted
AMSG_10399T0	Thecamonas trahens	GDPAT	AIVRRHEGIAAE	-65.611	-21.148	53.02	Not targeted	-47.231	-37.208	41.89	Not targeted	-31.615	-25.267	34.01	Not targeted
AMSG_05180T0		GDPAT	PLLWGGEPMTSL	-26.76	-16.196	10.21	Not targeted	-29.143	-18.801	12.57	Not targeted	-9.575	-3.982	3.49	Twilight zone
