# Supplementary material for: Phylogenetic Analysis of Glycerol 3-Phosphate Acyltransferases in Opisthokonts Reveals Unexpected Ancestral Complexity and Novel Modern Biosynthetic Components
Source: PLoS One. 2014 Oct 23;9(10):e110684. doi: 10.1371/journal.pone.0110684 (PMC4207751; doi:10.1371/journal.pone.0110684)
Supplement: Table S3 — fGPATs-accession numbers. (XLSX) [file pone.0110684.s006.xlsx]

## Sheet: fGPATs
	Fungal GPATs
	Organism	Sequence	abbreviation in tree (Figure 3)
	Saccharomyces cerevisiae	gi|6319459|ref|NP_009542.1|	S cerevisiae Sct1
		gi|6322920|ref|NP_012993.1|	S cerevisiae Gpt2
	Candida glabrata	gi|50286767|ref|XP_445813.1|	C glabrata Sct1
		gi|50292287|ref|XP_448576.1|	C glabrata Gpt2
	Kluyveromyces lactis	gi|50304097|ref|XP_451998.1|	K lactis Sct1
		gi|50311561|ref|XP_455805.1|	K lactis Gpt2
	Ashbya gossypii	gi|374109267|gb|AEY98173.1|	A gossypii Sct1
		gi|374110218|gb|AEY99123.1|	A gossypii Gpt2
	Debaryomyces hansenii	gi|294654644|ref|XP_002770010.1|	D hansenii Sct1
		gi|294657302|ref|XP_459616.2|	D hansenii Gpt2
	Pichia stipitis	gi|126132974|ref|XP_001383012.1|	P stipitis Sct1
		gi|126136250|ref|XP_001384649.1|	P stipitis Gpt2
	Candida albicans	gi|68492359|ref|XP_710056.1|	C albicans Sct1
		gi|68481434|ref|XP_715356.1|	C albicans Gpt2
	Pichia pastoris	gi|328353710|emb|CCA40108.1|	P pastoris Sct1
		gi|328349845|emb|CCA36245.1|	P pastoris Gpt2
	Yarrowia lipolytica	gi|50547611|ref|XP_501275.1	Y lipolytica fGPAT-A
	Neurospora crassa	gi|85090897|ref|XP_958638.1|	N crassa fGPAT-A
	Gibberella zeae	gi|46128777|ref|XP_388942.1|	G zeae fGPAT-A
	Botryotinia fuckeliana	gi|154322925|ref|XP_001560777.1|	B fuckeliana fGPAT-A
	Coccidioidies immitis	gi|119194367|ref|XP_001247787.1|	C immitis fGPAT-A1
		gi|119186991|ref|XP_001244102.1|	C immitis fGPAT-A2
	Aspergillus nidulans	gi|67538858|ref|XP_663203.1|	A nidulans fGPAT-A
	Schizosaccharomyces japonicus	gi|213406163|ref|XP_002173853.1|	S japonicus fGPAT-A1
		gi|213407384|ref|XP_002174463.1|	S japonicus fGPAT-A2
	Schizosaccharomyces pombe	gi|19113242|ref|NP_596450.1|	S pombe fGPAT-A
	Laccaria bicolor	gi|170087236|ref|XP_001874841.1|	L bicolor fGPAT-A
		gi|170092981|ref|XP_001877712.1|	L bicolor fGPAT-B1
		gi|170093159|ref|XP_001877801.1|	L bicolor fGPAT-B2
	Coprinopsis cinerea	gi|299753469|ref|XP_001833295.2|	C cinerea fGPAT-A
		gi|169847293|ref|XP_001830358.1|	C cinerea fGPAT-B1
		gi|299751255|ref|XP_001830157.2|	C cinerea fGPAT-B2
		gi|299739211|ref|XP_001835136.2|	C cinerea fGPAT-B3
	Ustilago maydis	gi|71018571|ref|XP_759516.1|	U maydis fGPAT-A
		gi|71021523|ref|XP_760992.1|	U maydis fGPAT-B
	Puccinia graminis	gi|331252566|ref|XP_003338827.1|	P graminis fGPAT-A
		gi|375168591|gb|EFP85130.2|	P graminis fGPAT-B1
		gi|331229272|ref|XP_003327302.1|	P graminis fGPAT-B2
		gi|331233777|ref|XP_003329549.1|	P graminis fGPAT-B3
	Rhizopus oryzae	gi|384485495|gb|EIE77675.1|	R oryzae fGPAT-A1
		gi|384498913|gb|EIE89404.1|	R oryzae fGPAT-A2
		gi|384486202|gb|EIE78382.1|	R oryzae fGPAT-A3
		gi|384485288|gb|EIE77468.1|	R oryzae fGPAT-A4
		gi|384501370|gb|EIE91861.1|	R oryzae fGPAT-A5
		gi|384494860|gb|EIE85351.1|	R oryzae fGPAT-A6
		gi|384486377|gb|EIE78557.1|	R oryzae fGPAT-B1
		gi|384501919|gb|EIE92410.1|	R oryzae fGPAT-B2
		gi|384498116|gb|EIE88607.1|	R oryzae fGPAT-B3
	Encephalitozoon cuniculi	[no hits above thresholds]
	Batrachochytrium dendrobatidis	gi|328770482|gb|EGF80524.1|	B dendrobatidis fGPAT-A
	Allomyces macrogynus	AMAG_06598T0	A macrogynus fGPAT-A1
		AMAG_01739T0	A macrogynus fGPAT-A2
		AMAG_04231T0	A macrogynus fGPAT-A3
		AMAG_12748T0	A macrogynus fGPAT-A4
		AMAG_04908T0	A macrogynus fGPAT-B1
		AMAG_03589T2	A macrogynus fGPAT-B2
		AMAG_03589T1	A macrogynus fGPAT-B3
	Spizellomyces punctatus	SPPG_06264T0	S punctatus fGPAT-B
		SPPG_08027T0	S punctatus fGPAT-A
	Sphaeroforma arctica	SARC_08276T0	S arctica fGPAT-A
	Capsaspora owczarzaki	gi|320167498|gb|EFW44397.1|	C owczarzaki fGPAT-A
	Salpingoeca rosetta	gi|326437081|gb|EGD82651.1|	S rosetta fGPAT-A
	Trichoplax adhaerens	[no hits above thresholds]
	Nematostella vectensis	[no hits above thresholds]
	Caenorhabditis elegans	[no hits above thresholds]
	Drosophila melanogaster	[no hits above thresholds]
	Strongylocentrotus purpuratus	[no hits above thresholds]
	Branchiostoma floridae	[no hits above thresholds]
	Xenopus tropicalis	[no hits above thresholds]
	Gallus gallus	[no hits above thresholds]
	Mus musculus	[no hits above thresholds]
	Homo sapiens	[no hits above thresholds]
	Thecamonas trahens	AMSG_04593T0	T trahens fGPAT-A
		AMSG_06707T0	T trahens fGPAT-B
	Amphimedon queenslandica	[no hits above thresholds]
	Monosiga brevicolis	gi|167517923|ref|XP_001743302.1|	M brevicolis fGPAT-A
