# Supplementary material for: Phylogenetic Analysis of Glycerol 3-Phosphate Acyltransferases in Opisthokonts Reveals Unexpected Ancestral Complexity and Novel Modern Biosynthetic Components
Source: PLoS One. 2014 Oct 23;9(10):e110684. doi: 10.1371/journal.pone.0110684 (PMC4207751; doi:10.1371/journal.pone.0110684)
Supplement: Table S4 — GDPATs-DHAPATs and mitoGPATs- accession numbers. (XLSX) [file pone.0110684.s007.xlsx]

## Sheet: GD-DHA-mito
	GDPATs/DHAPATs/ mitoGPATs
	Organism	Sequence	abbreviation in tree (Figure 4)	Comments
	Saccharomyces cerevisiae	[no hits above thresholds]
	Candida glabrata	[no hits above thresholds]
	Kluyveromyces lactis	[no hits above thresholds]
	Ashbya gossypii	[no hits above thresholds]
	Debaryomyces hansenii	gi|294655321|ref|XP_457445.2|	D hansenii fGDPAT	not included in the tree
	Pichia stipitis	gi|150865347|ref|XP_001384524.2|	P stipitis fGDPAT	not included in the tree
	Candida albicans	gi|68483574|ref|XP_714240.1|	C albicans fGDPAT	not included in the tree
	Pichia pastoris	[no hits above thresholds]
	Yarrowia lipolytica	gi|50543552|ref|XP_499942.1|	Y lipolytica fGDPAT
	Neurospora crassa	gi|164426383|ref|XP_001728326.1|	N crassa fGDPAT
	Gibberella zeae	gi|46116688|ref|XP_384362.1|	G zeae fGDPAT
	Botryotinia fuckeliana	gi|154317431|ref|XP_001558035.1|	B fuckeliana fGDPAT
	Coccidioidies immitis	gi|119192600|ref|XP_001246906.1|	C immitis fGDPAT
	Aspergillus nidulans	gi|67515849|ref|XP_657810.1|	A nidulans fGDPAT
	Schizosaccharomyces japonicus	[no hits above thresholds]
	Schizosaccharomyces pombe	[no hits above thresholds]
	Laccaria bicolor	[no hits above thresholds]
	Coprinopsis cinerea	[no hits above thresholds]
	Ustilago maydis
	Puccinia graminis	[no hits above thresholds]
	Rhizopus oryzae	gi|384500361|gb|EIE90852.1|	R oryzae pDHAPAT
		gi|384500524|gb|EIE91015.1|	R oryzae fGDPAT	not included in the tree
	Encephalitozoon cuniculi	[no hits above thresholds]
	Batrachochytrium dendrobatidis	BDET_02901	B dendrobatidis fGDPAT
	Allomyces macrogynus	AMAG_08209T0	A macrogynus fGDPAT
	Spizellomyces punctatus	SPPG_03964T0	S puntatus fGDPAT
	Sphaeroforma arctica	SARC_07253T0	S arctica GDPAT
	Capsaspora owczarzaki	gi|320164443|gb|EFW41342.1|	C owczarzaki mitoGPAT
		gi|320170947|gb|EFW47846.1|	C owczarzaki GDPAT
		gi|320166720|gb|EFW43619.1|	C owczarzaki pDHAPAT
	Salpingoeca rosetta	[no hits above thresholds]
	Trichoplax adhaerens	gi|196007486|ref|XP_002113609.1|	T adhaerens pDHAPAT
	Nematostella vectensis	gi|156405405|ref|XP_001640722.1|	N vectensis mitoGPAT
		gi|156357703|ref|XP_001624353.1|	N vectensis pDHAPAT
	Caenorhabditis elegans	gi|71988723|ref|NP_001023769.1|	C elegans mitoGPAT	not in tree Fig 4	included in Fig S1
		gi|25147672|ref|NP_496725.2|	C elegans pDHAPAT	not in tree Fig 4
	Drosophila melanogaster	gi|21357731|ref|NP_651597.1|	D melanogaster mito GPAT	not in tree Fig 4	included in Fig S1
		gi|17864692|ref|NP_525010.1|	D melanogaster pDHAPAT	not in tree Fig 4
	Strongylocentrotus purpuratus	gi|115928250|ref|XP_795518.2|	S purpuratus pDHAPAT
		gi|390354211|ref|XP_790882.2|	S purpuratus mitoGPAT
	Branchiostoma floridae	gi|260817671|ref|XP_002603709.1|	B floridae mitoGPAT
		gi|260837093|ref|XP_002613540.1|	B floridae pDHAPAT
	Xenopus tropicalis	gi|118601162|ref|NP_001073039.1|	X tropicalis mitoGPAT1
		gi|301623771|ref|XP_002941187.1|	X tropicalis DHAPAT
		XP_002932609.2 GI:512827245	X tropicalis mitoGPAT2
	Gallus gallus	gi|363731644|ref|XP_419589.3|	G gallus DHAPAT
		gi|118093001|ref|XP_421757.2|	G gallus mitoGPAT1
		gi|363747233|ref|XP_424188.3|	G gallus mitoGPAT2
	Mus musculus	gi|160298207|ref|NP_034452.3|	M musculus DHAPAT
		gi|34536827|ref|NP_032175.2|	M musculus mitoGPAT1
		gi|410812204|ref|NP_001074558.2|	M musculus mitoGPAT2
	Homo sapiens	gi|7657134|ref|NP_055051.1|	H sapiens DHAPAT
		gi|190358539|ref|NP_065969.3|	H sapiens mitoGPAT1
		gi|119569928|gb|EAW49543.1|	H sapiens mitoGPAT2
	Thecamonas trahens	AMSG_10399T0	T trahens GDPAT2
		AMSG_05180T0	T trahens GDPAT1
	Amphimedon queenslandica	gi|340372525|ref|XP_003384794.1|	A queenslandica pDHAPAT
		gi|340369617|ref|XP_003383344.1|	A queenslandica mitoGPAT
	Monosiga brevicolis	[no hits above thresholds]
