# Supplementary material for: Phylogenetic Analysis of Glycerol 3-Phosphate Acyltransferases in Opisthokonts Reveals Unexpected Ancestral Complexity and Novel Modern Biosynthetic Components
Source: PLoS One. 2014 Oct 23;9(10):e110684. doi: 10.1371/journal.pone.0110684 (PMC4207751; doi:10.1371/journal.pone.0110684)
Supplement: Table S5 — eGPATs- accession numbers. (XLSX) [file pone.0110684.s008.xlsx]

## Sheet: eGPATs
Organism	ID	Abbreviation in tree (Fig 5)	Comments
Saccharomyces cerevisiae
Candida glabrata
Kluyveromyces lactis
Ashbya gossypii
Debaryomyces hansenii
Pichia stipitis
Candida albicans
Pichia pastoris
Yarrowia lipolytica
Neurospora crassa
Gibberella zeae
Botryotinia fuckeliana
Coccidioidies immitis
Aspergillus nidulans
Pneumocystis carinii
Schizosaccharomyces japonicus
Schizosaccharomyces pombe
Laccaria bicolor
Coprinopsis cinerea
Ustilago maydis
Puccinia graminis
Rhizopus oryzae	EIE76941.1	R oryzae eGPAT
Encephalitozoon cuniculi	NP_586146.1	E cuniculi eGPAT
Batrachochytrium dendrobatidis	BDET_05790	B dendrobatidis eGPAT
Allomyces macrogynus		no hits
Spizellomyces punctatus	SPPG_08051T0	S punctatus eGPAT
Sphaeroforma arctica	SARC_10066T0	S arctica eGPAT
Capsaspora owczarzaki	EFW46607.1	C owczarzaki eGPATa
	EFW47470.1	C owczarzaki eGPATb
Salpingoeca rosetta		no hits
Trichoplax adhaerens	XP_002116710.1	T adherens eGPATa
	XP_002116709.1	T adherens eGPATb
Nematostella vectensis	XP_001629174.1	N vectensis eGPAT
Caenorhabditis elegans	NP_001041282.1	C elegans eGPATb	not included in the tree
	NP_001041283.1	C elegans eGPAT
	CAA90692.2	C elegans eGPATc	not included in the tree
Drosophila melanogaster	NP_726415.1	D melanogaster eGPATa	GPAT4 in the literature
	NP_608409.1	D melanogaster eGPATb
Strongylocentrotus purpuratus	XP_790266.3	S purpuratus eGPATb	not included in the tree
	XP_001179992.1	S purpuratus eGPATa	not included in the tree
Branchiostoma floridae	XP_002609075.1	B floridae eGPAT
Xenopus tropicalis	NP_001123822.1	X tropicalis GPAT4
	XP_002939632.1	X tropicalis GPAT3
Gallus gallus	XP_424400.1	G gallus GPAT4
	NP_001026316.1	G gallus GPAT3
Mus musculus	EDL32868.1	M musculus GPAT4
	EDL20265.1	M musculus GPAT3
Homo sapiens	Q86UL3.1	H sapiens GPAT4
	Q53EU6.2	H sapiens GPAT3
Thecamonas trahens	AMSG_00184T0	T trahens eGPAT
Amphimedon queenslandica	XP_003383921.1	A queenslandica eGPAT
Monosiga brevicolis	XP_001750423.1	M brevicolis eGPAT
